# Supplementary material for: Filling out the gaps – identification of fugralins as products of the PKS2 cluster in Fusarium graminearum
Source: Front Fungal Biol. 2023 Nov 10;4:1264366. doi: 10.3389/ffunb.2023.1264366 (PMC10667903; doi:10.3389/ffunb.2023.1264366)
Supplement: Supplementary file 2 [file Table_1.xlsx]

## Sheet: Primers
Primers used for generation and validation of transformants
	Gene
PKS2-O1	FG12977		USER	GGTCTTAAUGGCATTACTAGGACGACACAGATCAAG						OE/KO
PKS2-O2	FG12977		USER	GGCATTAAUCGTTCCAAAAGGGCAAACTCTACA						OE/KO	Left border
PKS2-O3	FG12977		USER	GGACTTAAUGTACAATCATCAAGGCAAAAACAACAAG						OE
PKS2-O4	FG12977		USER	GGGTTTAAUCTTGTTTGTAAACATGACGGATCAGCT						OE	Right Border
PKS2-A3	FG12977		USER	GGACTTAAUTTGCTCTGCTAACCCTCTGTTGCG						KO
PKS2-A4	FG12977		USER	GGGTTTAAUGGCAGCTACGTGACGGCAGATATT						KO	Right Border
PKS2-OT1	FG12977		Screening	AGTTTAACTTCTGTTCTTCGAAGGATTCCTCTG							Screening
PKS2-OT2	FG12977		Screening	GGTCCGGATGTTTAGTGAGCAAAA							Screening
PKS2-OT3	FG12977		Screening	AGCCGCCGATGCTTTGTACG							Screening
PKS2-OT4	FG12977		Screening	CGAGTCATATTACAGATGCATTTTACCAGACTT							Screening

## Sheet: Accession numbers
Locus tags for genes in the PKS2 clusters
Cluster	prediction	F. fujikuroi	F. oxysporum	F. subglutinans	F. verticillioides	F. redolens	F. gramenarum	F. pseudograminearum	F. vanettenii	F. duplospermum	P. griseofulvum	Daldinia sp.
fgr1	PKS	FFUJ_00118	FOCG_16153	FSUBG_6242	FVEG_00079	BKA55DRAFT_496524	Fgsg_04694	FPSE_03817+8	Nechadraft_46230	CEP54_013470	PGRI_069210	K445DRAFT_208292
	Hydrolase								Nechadraft_83230	CEP54_013469			Not cluster
fgr2	Unknown function	FFUJ_00117	FOCG_16154	FSUBG_6243	FVEG_00078	BKA55DRAFT_498440	Fgsg_04693	FPSE_03816	Nechadraft_26479	CEP54_013468	PGRI_069200	K445DRAFT_77456
fgr3	O-acetyltransferase	FFUJ_00116	FOCG_16155	FSUBG_6244*	FVEG_00077	BKA55DRAFT_587895	Fgsg_04692	FPSE_03815	Nechadraft_46286	CEP54_013467	PGRI_069190	K445DRAFT_321708
fgr4	Cyclase	FFUJ_00115	FOCG_16156	FSUBG_6244*	FVEG_00076	BKA55DRAFT_682149	Fgsg_12583
	Tc toxin complex				FVEG_00075								Not cluster
	Unknown function				FVEG_00074								Not cluster
fgr5	Glycosyl-transferase		FOCG_16157	FSUBG_6245	FVEG_00073	BKA55DRAFT_682148	Fgsg_12582+1**						Maybe cluster
	* Annotated as one gene
	** Annotated as two genes
